# Supplementary material for: An Evaluation of Phylogenetic Workflows in Viral Molecular Epidemiology
Source: Viruses. 2022 Apr 8;14(4):774. doi: 10.3390/v14040774 (PMC9032411; doi:10.3390/v14040774)
Supplement: Supplementary file 1 [file viruses-14-00774-s001.zip]

Archive with 1 entries (1 files):
- viruses-1643227-supplementary.pdf
